# Supplementary material for: Changes in the Sodium Content of Foods Sold in Four Latin American Countries: 2015 to 2018
Source: Nutrients. 2021 Nov 16;13(11):4108. doi: 10.3390/nu13114108 (PMC8624930; doi:10.3390/nu13114108)
Supplement: Supplementary file 1 [file nutrients-13-04108-s001.zip]

Archive with 1 entries (1 files):
- nutrients-1444404-supplementary.pdf
